# Supplementary material for: opp-Dibenzoporphyrin Pyridinium Derivatives as Potential G-Quadruplex DNA Ligands
Source: Molecules. 2023 Aug 29;28(17):6318. doi: 10.3390/molecules28176318 (PMC10489911; doi:10.3390/molecules28176318)
Supplement: Supplementary file 1 [file molecules-28-06318-s001.zip]

Archive with 1 entries (1 files):
- molecules-2529229-supplementary.pdf
